# Supplementary material for: Selection from a pool of self-assembling lipid replicators
Source: Nat Commun. 2020 Jan 10;11:176. doi: 10.1038/s41467-019-13903-x (PMC6954257; doi:10.1038/s41467-019-13903-x)
Supplement: Supplementary file 2 — Source Data [file 41467_2019_13903_MOESM2_ESM.xlsx]

## Sheet: Figure 2b
		Time	4	1	3a	3b	3c
		h	mM	mM	mM	mM	mM
		0	0	73.3902	0	0	0
		0.08	0	25.8497	17.4038	16.347	16.8919
		0.16	0	0	25.0819	24.7929	23.9756
		0.25	0	0	25.4187	25.9975	24.9363
		0.5	0	0	24.2813	24.8139	24.5554
		0.75	0	0	24.5241	25.3309	24.5554
		1	0	0	25.0097	25.5893	24.5554
		2	0	0	25.0097	26.6232	24.5554
		3	0	0	25.9171	27.0586	25.2016
		4	0	0	25.4187	27.0586	25.2016
		5	0	0	25.7786	27.1617	26.0417
		6	0	0	25.6679	27.3239	24.4058
		7	0	0	24.7669	26.1063	23.263
		24	0	0	25.1623	26.4977	25.9217

## Sheet: Figure 2c
		Time	4	1	3a	3b	3c
		h	mM	mM	mM	mM	mM
		0	0	66.7614	0	0	0
		0.25	0	63.5198	1.74825	0	0
		0.5	0	56.5191	7.47608	3.5017	0
		0.75	2.84091	31.5821	14.1677	8.79765	4.71303
		1	6.92247	17.2612	18.412	12.2499	7.65619
		1.25	11.0176	6.41026	20.979	14.5782	8.68486
		1.5	17.6028	0	19.8504	15.3124	9.79992
		2	21.4343	0	15.7343	13.0273	8.37469
		2.5	24.4391	0	12.5291	10.8561	8.06452
		3	27.8003	0	10.0354	8.16925	5.65563
		4	31.25	0	7.77512	6.36672	4.45671
		5	32.4675	0	5.90319	4.39883	2.82782
		6	32.4519	0	4.37063	3.10174	2.17122
		24	33.75	0	1.81818	0.967742	0.967742

## Sheet: Figure 3b
		Time	1	4	3a	3b	3c
		h	mM	mM	mM	mM	mM
		0	23.5043	0	0	0	0
		0.25	23.1561	0	0	0	0
		0.5	22.8232	0	1.83748	0	0
		0.75	22.2478	0	4.0833	1.42915	0
		1	21.7683	1.26582	7.14577	2.85831	1.63332
		1.25	21.2314	2.54777	9.75961	5.13663	3.08198
		1.5	20.6612	3.98887	13.3012	7.12191	4.71303
		1.75	20.1049	6.68498	16.8528	11.6832	6.82382
		2	19.7458	9.67742	20.7076	14.7763	9.26119
		2.5	13.6172	17.5407	28.7873	23.0706	15.3124
		3	11.9617	19.2669	30.1358	24.9363	16.9779
		3.5	11.5075	19.349	30.2164	21.029	16.3332
		4	11.4351	19.2273	29.9249	19.8823	14.7089
		4.5	11.4351	19.2273	29.3163	19.8823	13.1873
		5	11.1545	18.7555	28.5969	19.1965	12.8636
		5.5	11.0865	18.6411	28.0291	19.5712	12.1951
		6	11.1545	18.6678	27.7063	19.7902	12.072
		6.5	11.1545	18.4049	28.1021	19.2955	12.2699
		7	11.0193	18.4416	27.6637	19.1593	12.0235
		7.5	10.8873	17.9641	27.5256	19.2196	11.7829
		8	0	22.6631	24.8905	19.8128	11.9474
		8.5	0	24.708	17.2449	12.1729	6.08643
		9	0	27.6786	11.0887	5.94758	2.52016
		9.5	0	31.6456	6.12495	3.06247	0
		10	0	32.5497	3.06247	1.02082	0
		10.5
		11	0	32.5497	1.53124	0	0
		11.5
		24	0	32.5497	0	0	0

## Sheet: Figure 3c
	Time	1	4	3a	3b	3c
	h	mM	mM	mM	mM	mM
	0	23.7406	0	0	0	0
	0.25	23.1672	0	0	0	0
	0.5	21.645	1.48423	0	0	3.87516
	0.75	20.8211	4.79263	0	0	12.1748
	1	19.5503	10.8756	0	0	20.8117
	1.25	18.3773	15.2074	0	0	26.3267
	1.5	17.0209	17.4397	0	0	27.2308
	1.75	16.6956	19.1083	0	0	26.7105
	2	16.1166	20.9281	0	0	25.6832
	2.5	14.6659	21.978	0	0	23.78
	3	14.2717	23.9631	0	0	21.8522
	3.5	14.3695	23.9631	0	0	20.8117
	4	14.8544	24.2764	0	0	21.0837
	4.5	15.0544	23.8095	0	0	20.6782
	5	15.1515	23.871	0	0	20.8117
	5.5	14.8601	22.8938	0	0	20.6782
	6	13.0148	22.0696	12.3036	8.2713	19.6443
	6.5	11.0982	21.5651	18.081	11.8143	18.4919
	7	10.4227	21.5651	22.6012	15.4099	16.4372
	7.5	10.1332	21.1101	25.6832	16.4372	14.3826
	8	10.5485	21.1573	26.7456	18.3748	13.2707
	8.5	10.5485	21.1573	26.9498	18.3748	13.2707
	9	10.4822	21.1141	26.9832	18.2593	13.1873
	9.5	10.4822	21.1141	26.6788	18.2593	13.1873
	10	3.83583	22.604	21.1311	15.3124	12.2499
	10.5	0	28.5714	16.6493	9.15713	11.2383
	11	0	33.6134	10.0148	5.16551	6.32511
	11.5	0	35.2505	5.2367	2.09468	3.14202
	24	0	35.2505	0	0	0

## Sheet: Figure 3d
	Time	1	4	3a	3c	3b
	h	mM	mM	mM	mM	mM
	0	26.7218	0	0	0	0
	0.25	26.2626	0	0	0	0
	0.5	26.1878	0	2.78773	0	0
	0.75	23.8751	0	6.25611	0.977517	0
	1	22.0301	1.84049	10.6867	2.37483	0
	1.25	21.645	3.9929	15.9287	4.80866	0
	1.5	20.6697	6.34921	19.7133	7.46714	0
	1.75	19.8864	9.82143	23.4879	11.2903	0
	2	18.1444	13.2275	25.9857	14.1378	0
	2.5	15.245	17.3721	28.6738	16.3282	0
	3	13.2114	19.2509	28.2258	16.6208	0
	3.5	13.119	19.8606	27.0456	15.3423	0
	4	13.7486	20.1058	27.0808	15.9299	0
	4.5	14.2332	19.9134	27.3705	15.1515	0
	5	14.1414	19.4805	26.6862	14.0762	0
	5.5	12.1027	20.0348	27.5374	14.0637	0
	6	11.1298	21.164	27.1804	14.1378	5.37634
	6.5	11.2689	21.6964	27.7218	11.8952	10.0806
	7	11.1298	21.6049	25.8861	11.4496	12.4452
	7.5	11.1742	22.4107	26.2097	11.5927	13.3065
	8	10.9428	23.7213	25.9857	11.4496	14.536
	8.5	10.7585	23.0769	25.1002	10.3073	15.9382
	9	10.7585	22.7388	24.0504	10.4027	15.9382
	9.5	11.655	22.7388	25.0048	10.5936	16.2245
	10	10.6952	22.605	24.6679	10.6262	16.129
	10.5	4.21373	25.1057	24.8139	10.4982	14.3157
	11	0	29.4118	17.0778	6.26186	9.48767
	12	0	30.4311	11.4526	2.86314	5.72628
	24	0	31.651	7.72648	1.93162	4.82905
	48	0	32.967	1.90876	0	0.954381

## Sheet: Figure 4a
		0.5h	1.0h	5h			0.5h	1h	5h			0.5h	1h	5h
		101.129	98.1835	101.02			0	44.3548	47.9032			0	22.8571	44.9827
		102.194	102.318	105.365			46.8387	70.9677	74.5161			0	40	61.128
		100	100	100			100	100	100			100	100	100

## Sheet: Figure 4b
		Time	3a	3b	3c
		h	mM	mM	mM
		0	19.857	22.2989	15.5978
		0.25	16.0698	21.1815	11.3881
		0.5	14.2332	14.8173	10.8846
		1	7.66649	11.3392	8.45791
		4	3.78788	4.81904	2.22136
		24	1.38581	2.45869	1.25555

## Sheet: Figure 4c
																										4.33333	260	0.87	0	0.4	0.63		0			13.9324	21.9436
		1 using 2a (magenta)				1 using 2b (blue)				1 using 2c (green)
		Time	1			Time	1			Time	1
		min	mM			min	mM			min	mM
		0	67.224			0	67.7362			0	67.5723
		5	67.3797			10	67.6533			15	67.5723
		10	64.482			20	65.8307			30	67.6533
		15	62.0155			30	64.8344			45	66.5962
		20	54.3365			40	62.6959			60	65.8915
		25	43.8871			50	61.3027			75	64.482
		30	26.8199			60	59.9094			90	63.4249
		35	12.1909			70	57.4713			105	61.651
		40	3.87597			80	55.0331			120	59.2128
		45	0			90	50.5051			135	57.0825
		50	0			100	46.3253			150	52.1494
		55	0			110	40.0557			165	45.977
		60	0			120	31.348			180	37.2692
						130	20.5503			195	24.1047
						140	6.6179			210	10.4493
						150	0			225	0
						160	0			240	0
										255	0
										260	0

## Sheet: Figure 4d
	2a (magenta)				2b (blue)				2c (green)
	Time	Rate			Time	Rate			Time	Rate
	min	mM ∙ min-1			min	mM ∙ min-1			min	mM ∙ min-1
	0				0				0
	5	0.274193			10	0.0952732			15	-0.00270008
	10	0.536418			20	0.140944			30	0.032536
	15	1.01456			30	0.15674			45	0.0587268
	20	1.81284			40	0.176585			60	0.0704722
	25	2.75165			50	0.139324			75	0.0822175
	30	3.16963			60	0.191571			90	0.0943679
	35	2.2944			70	0.243817			105	0.140404
	40	1.21909			80	0.348311			120	0.152285
	45	0.387597			90	0.435388			135	0.235447
	50	0			100	0.522466			150	0.370181
	55	0			110	0.748868			165	0.496005
	60				120	0.97527			180	0.729078
					130	1.2365			195	0.893997
					140	1.02752			210	0.803489
					150	0.330895			225	0.348311
					160	0			240	0
									255
									260

## Sheet: Figure 5b
				Time	1	3d	3c	4
				h	mM	mM	mM	mM
				0.0833	53.7989	2.37926	0	0
				0.1666	60.8596	2.47053	0	0
				0.25	60.8917	3.20911	0.73093	0
				0.3333	57.8982	3.35075	1.05178	0
				0.5	51.2773	5.29223	1.3888	1.30469
				0.6666	43.9539	7.24008	2.87411	2.29162
				1	29.4503	11.6911	4.95287	4.08446
				1.3333	17.9469	16.1687	7.43904	6.02846
				1.6666	9.18727	18.2044	8.2129	7.57326
				2	1.60041	18.5301	8.57116	8.31675
				2.5	0	17.635	8.41562	9.9184
				3	0	14.9582	7.30737	11.0345
				4	0	11.9916	5.61031	13.2705
				5	0	10.6002	4.65102	16.5322
				6	0	9.21372	3.5246	18.8715
				7	0	7.48543	2.42231	20.7518
				24	0	4.68084	0.79303	21.324

[truncated: 14 more sheets: Figure 5c, Supplementary Figure 29, Supplementary Figure 30, Supplementary Figure 31, Supplementary Figure 33, Supplementary Figure 34, Supplementary Figure 35, Supplementary Figure 36, Supplementary Figure 37, Supplementary Figure 38, Supplementary Figure 39, Supplementary Figure 40, Supplementary Figure 41, Supplementary Figure 42]
